# Supplementary material for: Validation of the Oncomine™ focus panel for next-generation sequencing of clinical tumour samples
Source: Virchows Arch. 2018 Aug 13;473(4):489–503. doi: 10.1007/s00428-018-2411-4 (PMC6182325; doi:10.1007/s00428-018-2411-4)
Supplement: Supplementary file 1 — Reference sample details (XLSX 35 kb) [file 428_2018_2411_MOESM1_ESM.xlsx]

## Sheet: REF2
REF2	Gene	Genomic variant	Proteomic variant	VAF	EAF
	FGFR3	c.746C>G	p.S249C	5.5	4.15472
	FGFR3	c.1108G>T	p.G370C	8.2	4.15472
	FGFR3	c.1138G>A	p.G380R	8.2	4.15472
	FGFR3	c.1150T>C	p.F384L	8.2	4.15472
	FGFR3	c.1172C>A	p.A391E	8	4.15472
	FGFR3	c.1928A>G	p.H643R	0	4.15472
	FGFR3	c.2089G>T	p.G697C	8.1	4.15472
	FGFR3	c.753C>T	p.H251H	4.4	4.15472
	KIT	c.1509_1510insGCCTAT	p.Y503_F504insAY	8.5	4.15472
	KIT	c.1516T>C	p.F506L	8.8	4.15472
	KIT	c.1526A>T	p.K509I	8.8	4.15472
	KIT	c.1535A>G	p.N512S	8.9	4.15472
	KIT	c.1588G>A	p.V530I	8	4.15472
	KIT	c.1698C>T	p.N566N	8.2	4.15472
	KIT	c.1727T>C	p.L576P	8.4	4.15472
	KIT	c.1755C>T	p.P585P	8.4	4.15472
	KIT	c.1924A>G	p.K642E	7.2	4.15472
	KIT	c.1961T>C	p.V654A	7	4.15472
	KIT	c.2410C>T	p.R804W	7.8	4.15472
	PDGFRA	c.1743T>C	p.P581P	8.5	4.15472
	PDGFRA	c.1977C>A	p.N659K	7.8	4.15472
	PDGFRA	c.2001A>G	p.S667S	8.1	4.15472
	PDGFRA	c.2517G>T	p.L839L	12.2	4.15472
	PDGFRA	c.2525A>T	p.D842V	10.9	4.15472
	PIK3CA	c.2544C>A	p.N848K	10.7	4.15472
	FGFR2	c.1108A>G	p.T370A	8	4.36222
	FGFR2	c.1124A>G	p.Y375C	8	4.36222
	FGFR2	c.1144T>C	p.C382R	8	4.36222
	FGFR2	c.1647T>A	p.N549K	8	4.36222
	FGFR2	c.755C>G	p.S252W	6.3	4.36222
	HRAS	c.175G>A	p.A59T	7.1	4.36222
	KRAS	c.104C>T	p.T35I	7.8	4.36222
	KRAS	c.111+1C>T	p.?	7.8	4.36222
	KRAS	c.175G>A	p.A59T	10.4	4.36222
	KRAS	c.183A>C	p.Q61H	10.3	4.36222
	KRAS	c.24A>G	p.V8V	7.9	4.36222
	KRAS	c.351A>C	p.K117N	9.4	4.36222
	KRAS	c.35G>A	p.G12D	8	4.36222
	CTNNB1	c.110C>T	p.S37F	14.7	4.73571
	CTNNB1	c.121A>G	p.T41A	14.8	4.73571
	CTNNB1	c.98C>G	p.S33C	14.9	4.73571
	CTNNB1	c.134C>T	p.S45F	14.7	4.73571
	PIK3CA	c.1616C>G	p.P539R	15.2	4.73571
	PIK3CA	c.1002C>T	p.L334L	14.6	4.73571
	PIK3CA	c.1035T>A	p.N345K	13.9	4.73571
	PIK3CA	c.1258T>C	p.C420R	17.7	4.73571
	PIK3CA	c.1370A>G	p.N457S	19.7	4.73571
	PIK3CA	c.1624G>A	p.E542K	15.4	4.73571
	PIK3CA	c.1633G>A	p.E545K	15.3	4.73571
	PIK3CA	c.1640A>G	p.E547G	15.4	4.73571
	PIK3CA	c.180A>G	p.Q60Q	14.7	4.73571
	PIK3CA	c.2102A>C	p.H701P	17.2	4.73571
	PIK3CA	c.2702G>T	p.C901F	13.7	4.73571
	PIK3CA	c.2725T>C	p.F909L	13.7	4.73571
	PIK3CA	c.3110A>G	p.E1037G	11.5	4.73571
	PIK3CA	c.3140A>G	p.H1047R	11.7	4.73571
	PIK3CA	c.93A>G	p.I31M	14.8	4.73571
	PIK3CA	c.971C>T	p.T324I	14.7	4.73571
	ALK	c.3522C>A	p.F1174L	17.7	7.42744
	ALK	c.3824G>A	p.R1275Q	16.5	7.42744
	IDH1	c.367G>A	p.G123R	19.1	7.42744
	IDH1	c.388A>G	p.I130V	19.2	7.42744
	IDH1	c.395G>A	p.R132H	19	7.42744
	NRAS	c.174A>G	p.T58T	14.9	7.42744
	NRAS	c.182A>G	p.Q61R	14.9	7.42744
	NRAS	c.29G>A	p.G10E	14.6	7.42744
	NRAS	c.35G>A	p.G12D	14.5	7.42744
	NRAS	c.52G>A	p.A18T	14.4	7.42744

## Sheet: REF3
REF 3	Expected variants		Frequency
	Gene	Variant	EAF	VAF
	BRAF	c.1799T>A p.Val600Glu	8.9	6.2
	EGFR	c.2573T>G p.Leu858Arg	17	20.9
	EGFR	c.2369C>T p.Thr790Met	20.2	23.2
	KIT	c.2466T>A p.Asn822Lys	30	34.3
	KRAS	c.35G>A p.Gly12Asp	29.6	25.5
	NRAS	c.182A>G p.Gln61Arg	23.4	24.8

## Sheet: REF4
REF4	Gene	Genomic variant	Proteomic variant	VAF (%)	EAF (%)	Concordant
	KIT	Ins			29.2	Y
	PIK3CA	c.1002C>T	p.(=)	29.3975	35.2	Y
	PIK3CA	c.1035T>A	p.Asn345Lys	27.0114	34.8	Y
	KRAS	c.104C>T	p.Thr35Ile	15.8602	29.3	Y
	FGFR2	c.1108A>G	p.Thr370Ala	19.4601	28.2	Y
	FGFR3	c.1108G>T	p.Gly370Cys	52.1	46.4	Y
	CTNNB1	c.110C>T	p.Ser37Phe	25.3341	33.5	Y
	KRAS	c.111+1C>T	p.?	15.7921	29.2	Y
	FGFR2	c.1124A>G	p.Tyr375Cys	19.5131	28.8	Y
	MET	c.1124A>G	p.Asn375Ser	8.60917	16.5	Y
	FGFR3	c.1138G>A	p.Gly380Arg	52.0264	46.3	Y
	FGFR2	c.1144T>C	p.Cys382Arg	19.5113	29.7	Y
	FGFR3	c.1150T>C	p.Phe384Leu	52.3765	45.7	Y
	FGFR3	c.1172C>A	p.Ala391Glu	52.4799	45.5	Y
	CTNNB1	c.121A>G	p.Thr41Ala	25.3366	33.5	Y
	SMO	c.1234C>T	p.Leu412Phe	15.4601	24.9	Y
	PIK3CA	c.1258T>C	p.Cys420Arg	28.0252	59	Y
	CTNNB1	c.134C>T	p.Ser45Phe	25.5398	35.4	Y
	BRAF	c.1359T>C	p.(=)	9.06805	26.6	Y
	PIK3CA	c.1370A>G	p.Asn457Ser	32.3036	52.7	Y
	BRAF	c.1380A>G	p.(=)	8.89674	26.8	Y
	BRAF	c.1391G>T	p.Gly464Val	8.92101	27	Y
	KIT	c.1502_1503insTGCCTA	p.Ser501_Ala502insAlaTyr	30.8897	36	Y
	KIT	c.1516T>C	p.Phe506Leu	32.1245	38.7	Y
	KIT	c.1526A>T	p.Lys509Ile	32.2081	38.5	Y
	KIT	c.1535A>G	p.Asn512Ser	32.154	36.6	Y
	KIT	c.1588G>A	p.Val530Ile	31.2683	26.6	Y
	SMO	c.1604G>T	p.Trp535Leu	10.892	23.9	Y
	PIK3CA	c.1616C>G	p.Pro539Arg	24.4136	34.7	Y
	PIK3CA	c.1624G>A	p.Glu542Lys	24.5429	34.7	Y
	PIK3CA	c.1633G>A	p.Glu545Lys	24.4482	34.8	Y
	PIK3CA	c.1640A>G	p.Glu547Gly	24.7021	35.3	Y
	FGFR2	c.1647T>A	p.Asn549Lys	24.8278	36.7	Y
	PDGFRA	c.1698_1712delCCCAGATGGACATGA	p.Ser566_Glu571delinsArg	99.911	100	Y
	KIT	c.1727T>C	p.Leu576Pro	31.2448	28.6	Y
	BRAF	c.1742A>G	p.Asn581Ser	7.68271	11.5	Y
	PDGFRA	c.1743T>C	p.(=)	37.5206	28.1	Y
	NRAS	c.174A>G	p.(=)	28.108	50	Y
	KIT	c.1755C>T	p.(=)	31.3204	28.3	Y
	HRAS	c.175G>A	p.Ala59Thr	23.8626	37.8	Y
	KRAS	c.175G>A	p.Ala59Thr	17.7256	35.6	Y
	BRAF	c.1781A>G	p.D594G	7.54575	11.2	Y
	BRAF	c.1790T>G	p.Leu597Arg	7.51256	9.9	Y
	EGFR	c.1793G>T	p.Gly598Val	12.4435	21.2	Y
	BRAF	c.1799T>A	p.Val600Glu	7.52906	9.9	Y
	PIK3CA	c.180A>G	p.(=)	24.4418	42.8	Y
	HRAS	c.182A>G	p.Gln61Arg	12.8042	38.1	Y
	NRAS	c.182A>G	p.Gln61Arg	28.1853	48.6	Y
	KRAS	c.183A>C	p.Gln61His	17.5823	35.6	Y
	JAK2	c.1849G>T	p.Val617Phe	20.4177	20	Y
	RET	c.1852T>C	p.Cys618Arg	36.9578	30.4	Y
	RET	c.1858T>C	p.Cys620Arg	35.9887	29.7	Y
	JAK2	c.1860C>A	p.Asp620Glu	20.4939	19.8	Y
	KIT	c.1924A>G	p.Lys642Glu	25.4848	21.4	Y
	FGFR3	c.1928A>G	p.His643Arg	40.2053	21.9	Y
	RET	c.1942G>A	p.Val648Ile	34.5494	33.8	Y
	FGFR3	c.1948A>G	p.Lys650Glu	39.5485	21.7	Y
	FGFR3	c.1953G>A	p.(=)	60.2882	77.6	Y
	KIT	c.1961T>C	p.Val654Ala	26.0703	22.6	Y
	PDGFRA	c.1977C>A	p.Asn659Lys	35.9501	23.7	Y
	PDGFRA	c.2001A>G	p.(=)	35.8186	25.7	Y
	FGFR3	c.2089G>T	p.Gly697Cys	50.8775	36.2	Y
	EGFR	c.2092G>A	p.Ala698Thr	14.9421	21.9	Y
	PIK3CA	c.2102A>C	p.His701Pro	24.7766	48.5	Y
	EGFR	c.2156G>C	p.Gly719Ala	14.8356	22.3	Y
	EGFR	c.2170G>A	p.Gly724Ser	15.0101	22.2	Y
	EGFR	c.2197C>T	p.Pro733Ser	14.143	29.8	Y
	EGFR	c.2203G>A	p.Gly735Ser	14.113	29.9	Y
	EGFR	c.2222C>T	p.Pro741Leu	14.1919	29.3	Y
	EGFR	c.2235_2249delGGAATTAAGAGAAGC	p.Glu746_Ala750del	14.1422	27.9	Y
	ERBB2	c.2264T>C	p.Leu755Ser	18.4763	23.1	Y
	EGFR	c.2293G>A	p.Val765Met	14.0737	17.3	Y
	RET	c.2304G>C	p.Glu768Asp	36.3443	31.4	Y
	ERBB2	c.2305G>T	p.Asp769Tyr	18.4311	23.4	Y
	ERBB2	c.2310_2311insGCATACGTGATG	p.Glu770_Ala771insAlaTyrValMet	15.1711	13	Y
	EGFR	c.2375T>C	p.Leu792Pro	14.047	18.5	Y
	KIT	c.2410C>T	p.Arg804Trp	32.4766	28.4	Y
	KRAS	c.24A>G	p.(=)	15.4707	24.7	Y
	PDGFRA	c.2517G>T	p.(=)	40.6927	37.5	Y
	ERBB2	c.2524G>A	p.Val842Ile	16.3658	19.1	Y
	PDGFRA	c.2525A>T	p.Asp842Val	40.5399	38.3	Y
	PDGFRA	c.2544C>A	p.Asn848Lys	40.6772	38.2	Y
	ERBB2	c.2570A>G	p.Asn857Ser	16.4356	19.3	Y
	EGFR	c.2573T>G	p.Leu858Arg	6.04082	23.8	Y
	EGFR	c.2582T>A	p.Leu861Gln	6.02483	24.2	Y
	EGFR	c.2588G>A	p.Gly863Asp	6.08589	23.8	Y
	ERBB2	c.2632C>T	p.His878Tyr	16.5757	19	Y
	RET	c.2647_2648delGCinsTT	p.Ala883Phe	33.2533	26.9	Y
	RET	c.2701G>A	p.Glu901Lys	33.7823	27.3	Y
	PIK3CA	c.2702G>T	p.Cys901Phe	26.4741	49.1	Y
	PIK3CA	c.2725T>C	p.Phe909Leu	26.2556	48.4	Y
	RET	c.2753T>C	p.Met918Thr	31.3957	29.9	Y
	NRAS	c.29G>A	p.Gly10Glu	20.7289	42.2	Y
	PIK3CA	c.3110A>G	p.Glu1037Gly	24.3934	41.8	Y
	PIK3CA	c.3140A>G	p.His1047Arg	24.9229	41.8	Y
	EGFR	c.323G>A	p.Arg108Lys	11.5459	16.9	Y
	MET	c.3336T>C	p.(=)	9.32145	17.6	Y
	MET	c.3370C>G	p.His1124Asp	9.36812	17.8	Y
	EGFR	c.340G>A	p.Glu114Lys	11.5914	17.4	Y
	KRAS	c.351A>C	p.Lys117Asn	15.9916	27.1	Y
	ALK	c.3522C>A	p.Phe1174Leu	32.7358	54.2	Y
	KRAS	c.35G>A	p.Gly12Asp	15.635	24.9	Y
	NRAS	c.35G>A	p.Gly12Asp	20.7904	40.6	Y
	HRAS	c.35G>T	p.Gly12Val	14.2997	32.2	Y
	IDH1	c.367G>A	p.Gly123Arg	29.9826	49.4	Y
	MET	c.3757T>G	p.Tyr1253Asp	10.6286	18.1	Y
	MET	c.3778G>T	p.Gly1260Cys	10.613	17.6	Y
	MET	c.3785A>G	p.Lys1262Arg	10.7824	16.8	Y
	MET	c.3803T>C	p.Met1268Thr	10.6158	18.1	Y
	ALK	c.3824G>A	p.Arg1275Gln	33.6324	61.4	Y
	IDH1	c.388A>G	p.Ile130Val	29.9641	50.6	Y
	IDH1	c.395G>A	p.Arg132His	29.837	49.2	Y
	IDH2	c.419G>A	p.Arg140Gln	21.1259	12.3	Y
	APC	c.4285C>T	p.Gln1429Ter	7.20694	21.7	Y
	IDH2	c.474A>G	p.(=)	21.1188	13	Y
	AKT1	c.49G>A	p.Glu17Lys	23.0466	19.1	Y
	IDH2	c.515G>A	p.Arg172Lys	21.1969	14.3	Y
	NRAS	c.52G>A	p.Ala18Thr	20.5936	43.2	Y
	GNA11	c.626A>T	p.Gln209Leu	8.6169	11.4	Y
	GNAQ	c.680_682delTGTinsGCA	p.Met227_Phe228delinsSerIle	29.7682	28.2	Y
	FGFR3	c.746C>G	p.Ser249Cys	46.0271	33	Y
	FGFR3	c.753C>T	p.(=)	47.2074	34.6	Y
	FGFR2	c.755C>G	p.Ser252Trp	20.2669	36.7	Y
	EGFR	c.866C>T	p.Ala289Val	13.4017	23.5	Y
	EGFR	c.874G>T	p.Val292Leu	13.1994	22.7	Y
	FGFR1	c.909C>T	p.(=)	33.695	38.1	Y
	PIK3CA	c.971C>T	p.Thr324Ile	29.3698	34.9	Y
	CTNNB1	c.98C>G	p.Ser33Cys	25.3341	34.2	Y
	FGFR3	c.1959A>G	p.T651T	60.2		Y
	PDGFRA	c.1701A>G	p.P567P	100		Y
	KIT	c.1621A>C	p.M541L	34.4		Y
	EGFR	c.2361G>A	p.Q787Q	40.8		Y
	RET	c.2307T>A	p.L769L	32.8		Y
	NEQAS Ref 2015 1

## Sheet: REF5
REF5	Gene	Genomic variant	Proteomic variant	VAF (%)	EAF (%)	Concordant
	PIK3CA	c.1002C>T	p.(=)	54.5047	64.8	Y
	PIK3CA	c.1035T>A	p.Asn345Lys	52.482	65.6	Y
	KRAS	c.104C>T	p.Thr35Ile	46.2227	60	Y
	FGFR2	c.1108A>G	p.Thr370Ala	52.7571	57.3	Y
	FGFR3	c.1108G>T	p.Gly370Cys	93.7856	82.6	Y
	CTNNB1	c.110C>T	p.Ser37Phe	58.2996	62.9	Y
	FGFR2	c.1124A>G	p.Tyr375Cys	46.99	61.3	Y
	MET	c.1124A>G	p.Asn375Ser	28.3966	37.2	Y
	FGFR3	c.1138G>A	p.Gly380Arg	93.5847	81.4	Y
	FGFR2	c.1144T>C	p.Cys382Arg	46.9218	60.2	Y
	FGFR3	c.1150T>C	p.Phe384Leu	93.5438	82.2	Y
	FGFR3	c.1172C>A	p.Ala391Glu	94.0017	82.6	Y
	CTNNB1	c.121A>G	p.Thr41Ala	57.9592	63	Y
	SMO	c.1234C>T	p.Leu412Phe	38.7634	48.2	Y
	PIK3CA	c.1258T>C	p.Cys420Arg	56.3679	78.1	Y
	CTNNB1	c.134C>T	p.Ser45Phe	58.5062	64.2	Y
	BRAF	c.1359T>C	p.(=)	28.9074	46.5	Y
	PIK3CA	c.1370A>G	p.Asn457Ser	59.3326	77.9	Y
	BRAF	c.1380A>G	p.(=)	28.6025	46.4	Y
	BRAF	c.1391G>T	p.Gly464Val	28.6447	46.6	Y
	KIT	c.1502_1503insTGCCTA		77.4247	70.3	Y
	KIT	c.1516T>C	p.Phe506Leu	79.611	77.9	Y
	KIT	c.1526A>T	p.Lys509Ile	79.9065	80.8	Y
	KIT	c.1535A>G	p.Asn512Ser	79.7853	80.5	Y
	KIT	c.1588G>A	p.Val530Ile	79.1776	68.6	Y
	SMO	c.1604G>T	p.Trp535Leu	35.0584	46.6	Y
	PIK3CA	c.1616C>G	p.Pro539Arg	46.2766	65.7	Y
	PIK3CA	c.1624G>A	p.Glu542Lys	46.0317	65.7	Y
	PIK3CA	c.1633G>A	p.Glu545Lys	45.7895	65.9	Y
	PIK3CA	c.1640A>G	p.Glu547Gly	45.7447	63.8	Y
	FGFR2	c.1647T>A	p.Asn549Lys	49.0272	59	Y
	KIT	c.1698C>T	p.(=)	85.9007	71.8	Y
	KIT	c.1727T>C	p.Leu576Pro	85.6896	71.6	Y
	BRAF	c.1742A>G	p.Asn581Ser	22.1774	33.6	Y
	PDGFRA	c.1743T>C	p.(=)	91.3223	63.3	Y
	NRAS	c.174A>G	p.(=)	56.1738	67.2	Y
	KIT	c.1755C>T	p.(=)	85.068	71.4	Y
	HRAS	c.175G>A	p.Ala59Thr	54.4218	67.2	Y
	KRAS	c.175G>A	p.Ala59Thr	46.4058	67.3	Y
	BRAF	c.1781A>G	p.Asp594Gly	21.5385	33	Y
	BRAF	c.1790T>G	p.Leu597Arg	20.8178	32	Y
	EGFR	c.1793G>T	p.Gly598Val	34.2805	42	Y
	BRAF	c.1799T>A	p.Val600Glu	20.8333	32.2	Y
	PIK3CA	c.180A>G	p.(=)	61.4224	64	Y
	HRAS	c.182A>G	p.Gln61Arg	39.3665	66.1	Y
	NRAS	c.182A>G	p.Gln61Arg	56.1611	63.1	Y
	KRAS	c.183A>C	p.Gln61His	46.3897	65.7	Y
	JAK2	c.1849G>T	p.Val617Phe	62.2677	58.9	Y
	RET	c.1852T>C	p.Cys618Arg	83.0445	77.4	Y
	RET	c.1858T>C	p.Cys620Arg	82.8184	77.3	Y
	JAK2	c.1860C>A	p.Asp620Glu	62.7907	60.5	Y
	KIT	c.1924A>G	p.Lys642Glu	77.582	68.6	Y
	FGFR3	c.1928A>G	p.His643Arg	85.9993	79.6	Y
	RET	c.1942G>A	p.Val648Ile	87.9552	80.4	Y
	FGFR3	c.1948A>G	p.Lys650Glu	85.8716	78.7	Y
	FGFR3	c.1953G>A	p.(=)	14.1221	20	Y
	KIT	c.1961T>C	p.Val654Ala	77.8052	68	Y
	PDGFRA	c.2001A>G	p.(=)	81.0376	71.9	Y
	FGFR3	c.2089G>T	p.Gly697Cys	90.4653	82.4	Y
	EGFR	c.2092G>A	p.Ala698Thr	39.65	51.8	Y
	PIK3CA	c.2102A>C	p.His701Pro	56.4103	70.9	Y
	EGFR	c.2156G>C	p.Gly719Ala	40.4394	50.9	Y
	EGFR	c.2170G>A	p.Gly724Ser	40.9146	53	Y
	EGFR	c.2197C>T	p.Pro733Ser	56.0976	44.8	Y
	EGFR	c.2203G>A	p.Gly735Ser	56.0976	45	Y
	EGFR	c.2222C>T	p.Pro741Leu	55.4217	44.5	Y
	EGFR	c.2235_2249del15	p.E746_A750delELREA	55.4217	44.3	Y
	ERBB2	c.2264T>C	p.Leu755Ser	70.4841	67.4	Y
	EGFR	c.2293G>A	p.Val765Met	41.5049	42.7	Y
	RET	c.2304G>C	p.Glu768Asp	83.6298	77.5	Y
	ERBB2	c.2305G>T	p.Asp769Tyr	70.6021	66.2	Y
	ERBB2	c.2310_2311insGCATACGTGATG	p.Glu770_Ala771insAlaTyrValMet	53.1787	51.8	Y
	EGFR	c.2375T>C	p.Leu792Pro	41.4392	42	Y
	KIT	c.2410C>T	p.Arg804Trp	81.173	70.9	Y
	KRAS	c.24A>G	p.(=)	42.6339	58.2	Y
	PDGFRA	c.2517G>T	p.(=)	87.7261	72.1	Y
	PDGFRA	c.2517G>T	p.(=)	87.7261	79.4	Y
	ERBB2	c.2524G>A	p.Val842Ile	65.1494	61.7	Y
	PDGFRA	c.2525A>T	p.Asp842Val	87.5281	80.8	Y
	PDGFRA	c.2544C>A	p.Asn848Lys	87.3658	80.4	Y
	ERBB2	c.2570A>G	p.Asn857Ser	65.0838	59.2	Y
	EGFR	c.2573T>G	p.Leu858Arg	5.42907	49	Y
	EGFR	c.2582T>A	p.Leu861Gln	5.58464	49.6	Y
	EGFR	c.2588G>A	p.Gly863Asp	5.57491	49.4	Y
	ERBB2	c.2632C>T	p.His878Tyr	63.5012	64.8	Y
	RET	c.2647_2648delGCinsTT	p.Ala883Phe	80.7018	78.3	Y
	RET	c.2701G>A	p.Glu901Lys	80.1508	78.6	Y
	PIK3CA	c.2702G>T	p.Cys901Phe	52.6676	73.5	Y
	PIK3CA	c.2725T>C	p.Phe909Leu	52.1419	74.7	Y
	RET	c.2753T>C	p.Met918Thr	78.9878	69.9	Y
	NRAS	c.29G>A	p.Gly10Glu	43.2253	66.9	Y
	PIK3CA	c.3110A>G	p.Glu1037Gly	46.7119	67.3	Y
	PIK3CA	c.3140A>G	p.His1047Arg	49.2527	68.7	Y
	EGFR	c.323G>A	p.Arg108Lys	27.6588	36.2	Y
	MET	c.3336T>C	p.(=)	23.7589	38.7	Y
	MET	c.3370C>G	p.His1124Asp	23.8596	39.4	Y
	EGFR	c.340G>A	p.Glu114Lys	27.7461	37.6	Y
	KRAS	c.351A>C	p.Lys117Asn	45.4198	51.1	Y
	ALK	c.3522C>A	p.Phe1174Leu	71.4065	79.4	Y
	KRAS	c.35G>A	p.Gly12Asp	44.2693	59.3	Y
	NRAS	c.35G>A	p.Gly12Asp	43.3044	67.6	Y
	HRAS	c.35G>T	p.Gly12Val	24.0955	66.3	Y
	IDH1	c.367G>A	p.Gly123Arg	58.2596	76.8	Y
	MET	c.3757T>G	p.Tyr1253Asp	31.1152	40.8	Y
	MET	c.3778G>T	p.Gly1260Cys	30.7598	37.9	Y
	MET	c.3785A>G	p.Lys1262Arg	30.5054	39.3	Y
	MET	c.3803T>C	p.Met1268Thr	30.7574	38.4	Y
	ALK	c.3824G>A	p.Arg1275Gln	65.0511	79.9	Y
	IDH1	c.388A>G	p.Ile130Val	58.1387	77.3	Y
	IDH1	c.395G>A	p.Arg132His	58.0942	75.9	Y
	IDH2	c.419G>A	p.Arg140Gln	56.962	68.1	Y
	APC	c.4285C>T	p.Gln1429Ter	23.5714	44.7	Y
	IDH2	c.474A>G	p.(=)	59.3168	68.2	Y
	AKT1	c.49G>A	p.Glu17Lys	71.8026	72.3	Y
	IDH2	c.515G>A	p.Arg172Lys	58.1538	69.1	Y
	NRAS	c.52G>A	p.Ala18Thr	42.3067	67.6	Y
	GNA11	c.626A>T	p.Gln209Leu	36.8304	48.9	Y
	GNAQ	c.680_682delTGTinsGCA	p.Met227_Phe228delinsSerIle	78.3947	71.2	Y
	FGFR3	c.746C>G	p.Ser249Cys	83.6677	75.1	Y
	FGFR3	c.753C>T	p.(=)	85.9661	83.8	Y
	FGFR2	c.755C>G	p.Ser252Trp	54.5909	63.2	Y
	EGFR	c.866C>T	p.Ala289Val	43.6709	47.9	Y
	EGFR	c.874G>T	p.Val292Leu	43.8511	48.2	Y
	FGFR1	c.909C>T	p.(=)	84.947	76.5	Y
	PIK3CA	c.971C>T	p.Thr324Ile	54.4033	66.1	Y
	CTNNB1	c.98C>G	p.Ser33Cys	59.3625	63	Y
	KRAS			46.1615	61.2	Y
	PDGFRA	c.1701A>G	p.P567P	100		Y
	KIT	c.1621A>C	p.M541L	11		Y
	EGFR	c.2361G>A	p.Q787Q	29.3		Y
	RET	c.2307T>A	p.L769L	9.4		Y
	NEQAS ref 2015 2

## Sheet: REF6
REF6	Gene	Variant identified	Concordant	Expected	Observed
				MAF	MAF
	FGFR3	c.1953G>A p.(=)	Y	100	99.8
	PDGFRA	c.1701A>G p.(=)	Y	100	99.9
	PDGFRA	c.2472C>T p.(=)	Y	20.8	19.7
	EGFR	c.2361G>A p.(=)	Y	53.3	50.3
	EGFR	c.2369C>T p.Thr790Met	Y	35.5	34.5
	EGFR	c.2573T>G p.Leu858Arg	Y	37.7	35.7
	BRAF	c.1799T>A p.Val600Glu	Y	50.9	50.6
	RET	c.2307G>T p.(=)	Y	100	99.9
	RET	c.2712C>G p.(=)	Y	48.4	49.9

## Sheet: REF7
REF7	Gene	Variant identified	Concordant	Expected MAF	Observed MAF
	NRAS	c.182A>G p.Gln61Arg	Y	45.6	47.1
	IDH1	c.315C>T p.(=)	Y	26.8	25.6
	FGFR3	c.1953G>A p.(=)	Y	100	99.9
	PDGFRA	c.1701A>G p.(=)	Y	100	100
	KIT	c.1621A>C p.Met541Leu	Y	19.3	18.8
	EGFR	c.2361G>A p.(=)	Y	40.8	39.7
	RET	c.2307G>T p.(=)	Y	100	100
	RET	c.2712C>G p.(=)	Y	54.9	54.8
	KRAS	c.35G>A p.Gly12Asp	Y	48	46.8
