# Supplementary material for: Validation of the Oncomine™ focus panel for next-generation sequencing of clinical tumour samples
Source: Virchows Arch. 2018 Aug 13;473(4):489–503. doi: 10.1007/s00428-018-2411-4 (PMC6182325; doi:10.1007/s00428-018-2411-4)
Supplement: Supplementary file 2 — Limits of detection (XLSX 23 kb) [file 428_2018_2411_MOESM2_ESM.xlsx]

## Sheet: Limits of detection
								Expected allele frequency			Final LOD	95% Confidence Intervals at LOD
Position	Reference	Alternate	Mutation ID	Gene	Mutation CDS	Mutation AA	Exon	2.75	5.4	11				^	Repeated measure were not taken for these variants using the Horixon Discovery EGFR gene specific multiplex reference standard (HD300).
105246551	C	T	COSM33765	AKT1	c.49G>A	p.E17K	4	●		●	11	0.3		*	Absence of variants for gene hotspots across triplicates
29432664	C	T	COSM28056	ALK	c.3824G>A	p.R1275Q	25		●	●	5.4	0.7
29443695	G	T	COSM28055	ALK	c.3522C>A	p.F1174L	25		●	●
112175479	TGA	T	COSM18993	APC	c.4189_4190delGA	p.R1399fs*9	15				>11	*
112175507	C	T	COSM19087	APC	c.4216C>T	p.Q1406*	15		●	●
112175576	C	T	COSM18836	APC	c.4285C>T	p.Q1429*	15			●
140453136	A	T	COSM476	BRAF	c.1799T>A	p.V600E	15		●	●	5.4	4.3 - 6.5
140453145	A	C	COSM471	BRAF	c.1790T>G	p.L597R	15		●	●
140453154	T	C	COSM467	BRAF	c.1781A>G	p.D594G	15		●	●
140453193	T	C	COSM462	BRAF	c.1742A>G	p.N581S	15		●	●
140481417	C	A	COSM450	BRAF	c.1391G>T	p.G464V	11		●	●
140481428	T	C	COSM27986	BRAF	c.1380A>G	p.G460G	11		●	●
140481449	A	G	COSM1448625	BRAF	c.1359T>C	p.P453P	11		●	●
41266101	C	G	COSM5677	CTNNB1	c.98C>G	p.S33C	3		●	●	11	0.6
41266113	C	T	COSM5662	CTNNB1	c.110C>T	p.S37F	3		●	●
41266124	A	G	COSM5664	CTNNB1	c.121A>G	p.T41A	3		●	●
41266137	C	T	COSM5667	CTNNB1	c.134C>T	p.S45F	3			●
55211080	G	A	COSM21683	EGFR	c.323G>A	p.R108K	3	●	●	●	5.4	5 - 5.8
55211097	G	A	COSM174732	EGFR	c.340G>A	p.E114K	3		●	●
55221822	C	T	COSM21687	EGFR	c.866C>T	p.A289V	7		●	●
55221830	G	T	COSM43067	EGFR	c.874G>T	p.V292L	7		●	●
55233043	G	T	COSM21690	EGFR	c.1793G>T	p.G598V	15		●	●
55241644	G	A	COSM41905	EGFR	c.2092G>A	p.A698T	18		●	●
55241708	G	C	COSM6239	EGFR	c.2156G>C	p.G719A	18		●	●
55241722	G	A	COSM13979	EGFR	c.2170G>A	p.G724S	18		●	●
55242427	C	T	COSM53194	EGFR	c.2197C>T	p.P733S	19		●	●
55242433	G	A	COSM13182	EGFR	c.2203G>A	p.G735S	19		●	●
55242452	C	T	COSM17570	EGFR	c.2222C>T	p.P741L	19		●	●
55242464	AGGAATTAAGAGAAGC	A	COSM6223	EGFR	c.2235_2249del15	p.E746_A750delELREA	19		●	●
55248995	G	A	COSM28603	EGFR	c.2293G>A	p.V765M	20		●	●
55249077	T	C	COSM13190	EGFR	c.2375T>C	p.L792P	20		●	●
55259427	G	A	COSM53291	EGFR	c.2485G>A	p.E829K	21			●	5	^
55259439	T	G	COSM13424	EGFR	c.2497T>G	p.L833V	21			●
55259446	A	T	COSM6227	EGFR	c.2504A>T	p.H835L	21			●
55259457	G	A	COSM13430	EGFR	c.2515G>A	p.A839T	21			●
55259515	T	G	COSM6224	EGFR	c.2573T>G	p.L858R	21	●	●	●
55259524	T	A	COSM6213	EGFR	c.2582T>A	p.L861Q	21	●	●	●
55259530	G	A	COSM14070	EGFR	c.2588G>A	p.G863D	21			●
37880220	T	C	COSM14060	ERBB2	c.2264T>C	p.L755S	19	●		●	11	0.5
37880261	G	T	COSM1251412	ERBB2	c.2305G>T	p.D769Y	19	●		●
37880981	A	AGCATACGTGATG	COSM20959	ERBB2	c.2324_2325ins12	p.A775_G776insYVMA	20	●	●	●
37881332	G	A	COSM14065	ERBB2	c.2524G>A	p.V842I	21	●	●	●
37881378	A	G	COSM686	ERBB2	c.2570A>G	p.N857S	21			●
37881440	C	T	COSM21985	ERBB2	c.2632C>T	p.H878Y	21			●
38282147	G	A	COSM1292693	FGFR1	c.816C>T	p.N272N	10		●	●	5.4	0.3
123258034	A	T	COSM36912	FGFR2	c.1647T>A	p.N549K	10		●	●	5.4	0.7
123274774	A	G	COSM36906	FGFR2	c.1144T>C	p.C382R	7		●	●
123274794	T	C	COSM36904	FGFR2	c.1124A>G	p.Y375C	7		●	●
123274810	T	C	COSM1346272	FGFR2	c.1108A>G	p.T370A	7		●	●
123279677	G	C	COSM36903	FGFR2	c.755C>G	p.S252W	5		●	●
1803568	C	G	COSM715	FGFR3	c.746C>G	p.S249C	7	●		●	>11	*
1803575	C	T	COSM29446	FGFR3	c.753C>T	p.H251H	7			●
1806089	G	T	COSM716	FGFR3	c.1108G>T	p.G370C	9			●
1806119	G	A	COSM24842	FGFR3	c.1138G>A	p.G380R	9			●
1806131	T	C	COSM724	FGFR3	c.1150T>C	p.F384L	9			●
1806153	C	A	COSM721	FGFR3	c.1172C>A	p.A391E	9			●
1807869	A	G	COSM1428724	FGFR3	c.1928A>G	p.H643R	14
1807889	A	G	COSM719	FGFR3	c.1948A>G	p.K650E	14
1808331	G	T	COSM24802	FGFR3	c.2089G>T	p.G697C	16			●
3115012	C	T	COSM21651	GNA11	c.547C>T	p.R183C	4	●	●	●	11	2
3118942	A	T	COSM52969	GNA11	c.626A>T	p.Q209L	5	●		●
80409432	ACA	TGC	AMXsynt8	GNAQ	c.679_681TGT>GCA	p.M227_F228>SI	5				>11	*
80412493	C	T	COSM52975	GNAQ	c.548G>A	p.R183Q	5	●	●	●
80412518	T	A	COSM1463119	GNAQ	c.523A>T	p.T175S	4			●
533874	T	C	COSM499	HRAS	c.182A>G	p.Q61R	3	●		●	11	1.7
533881	C	T	COSM495	HRAS	c.175G>A	p.A59T	3		●	●
534288	C	A	COSM483	HRAS	c.35G>T	p.G12V	2			●
209113112	C	T	COSM28746	IDH1	c.395G>A	p.R132H	4		●	●	5.4	0.3
209113119	T	C	COSM1404902	IDH1	c.388A>G	p.I130V	4		●	●
209113140	C	T	COSM96922	IDH1	c.367G>A	p.G123R	4		●	●
90631838	C	T	COSM33733	IDH2	c.515G>A	p.R172K	4	●	●	●	11	0.4
90631879	T	C	COSM1375400	IDH2	c.474A>G	p.P158P	4			●
90631934	C	T	COSM41590	IDH2	c.419G>A	p.R140Q	4	●	●	●
5073770	G	T	COSM12600	JAK2	c.1849G>T	p.V617F	14	●		●	11	0.7
5073781	C	A	COSM27063	JAK2	c.1860C>A	p.D620E	14			●
55592178	C	CTGCCTA	COSM1326	KIT	c.1509_1510insGCCTAT	p.Y503_F504insAY	9	●	●	●	5.4	5.3 - 5.5
55592192	T	C	COSM96867	KIT	c.1516T>C	p.F506L	9		●	●
55592202	A	T	COSM96885	KIT	c.1526A>T	p.K509I	9		●	●
55592211	A	G	COSM1430136	KIT	c.1535A>G	p.N512S	9		●	●
55593431	G	A	COSM1155	KIT	c.1588G>A	p.V530I	??		●	●
55593632	C	T	COSM1275	KIT	c.1698C>T	p.N566N	11		●	●	11	10.5 - 11.5
55593661	T	C	COSM1290	KIT	c.1727T>C	p.L576P	11		●	●
55593689	C	T	COSM1299	KIT	c.1755C>T	p.P585P	11			●
55594221	A	G	COSM1304	KIT	c.1924A>G	p.K642E	13		●	●	5.4	5.2 - 5.6
55594258	T	C	COSM12706	KIT	c.1961T>C	p.V654A	13		●	●
55599284	C	T	COSM20402	KIT	c.2410C>T	p.R804W	17			●	11	10.9 - 11.1
25378647	T	G	COSM19940	KRAS	c.351A>C	p.K117N	4		●	●	5.4	5.3 - 5.5
25380275	T	G	COSM554	KRAS	c.183A>C	p.Q61H	3		●	●
25380283	C	T	COSM546	KRAS	c.175G>A	p.A59T	3		●	●
25398207	C	A	AMXsynt11	KRAS	c.111+1C>T	p.?	3		●	●
25398215	G	A	COSM14208	KRAS	c.104C>T	p.T35I	3		●	●
25398284	C	T	COSM521	KRAS	c.35G>A	p.G12D	3		●	●
25398295	T	C	COSM507	KRAS	c.24A>G	p.V8V	3		●	●
66727455	G	T	COSM1235478	MAP2K1	c.171G>T	p.K57N	2		●	●	11	1.5
66727483	G	A	COSM1235479	MAP2K1	c.199G>A	p.D67N	2			●
116340262	A	G	COSM710	MET	c.1124A>G	p.N375S	2		●	●	5.4	0.5
116412044	G	A	COSM29633	MET	c.3082+1G>A	p.?	14		●	●
116417465	T	C	COSM1447462	MET	c.3336T>C	p.H1112H	16		●	●
116417499	C	G	COSM697	MET	c.3370C>G	p.H1124D	16		●	●
116423428	T	G	COSM700	MET	c.3757T>G	p.Y1253D	19		●	●
116423449	G	T	COSM48565	MET	c.3778G>T	p.G1260C	19		●	●
116423456	A	G	COSM695	MET	c.3785A>G	p.K1262R	19		●	●
116423474	T	C	COSM691	MET	c.3803T>C	p.M1268T	19		●	●
115256529	T	C	COSM584	NRAS	c.182A>G	p.Q61R	3		●	●	5.4	4.7 - 6.1
115256537	T	C	COSM1332933	NRAS	c.174A>G	p.T58T	3		●	●
115258730	C	T	COSM577	NRAS	c.52G>A	p.A18T	2		●	●
115258747	C	T	COSM564	NRAS	c.35G>A	p.G12D	2		●	●
115258753	C	T	COSM24850	NRAS	c.29G>A	p.G10E	2		●	●
55141097	T	C	COSM1430085	PDGFRA	c.1743T>C	p.P581P	14			●	11	10.9 - 11.1
55144148	C	A	COSM22415	PDGFRA	c.1977C>A	p.N659K	14		●	●
55144172	A	G	COSM1430086	PDGFRA	c.2001A>G	p.S667S	14			●
55152085	G	T	COSM587613	PDGFRA	c.2517G>T	p.L839L	18			●
55152093	A	T	COSM736	PDGFRA	c.2525A>T	p.D842V	18		●	●
55152112	C	A	COSM28052	PDGFRA	c.2544C>A	p.N848K	18			●
178916706	A	G	COSM27376	PIK3CA	c.93A>G	p.I31M	2		●	●	5.4	5.2 - 5.6
178916793	A	G	COSM1420738	PIK3CA	c.180A>G	p.Q60Q	2		●	●
178921489	C	T	COSM21462	PIK3CA	c.971C>T	p.T324I	5		●	●
178921520	C	T	COSM353193	PIK3CA	c.1002C>T	p.L334L	5		●	●
178921553	T	A	COSM754	PIK3CA	c.1035T>A	p.N345K	5		●	●
178927980	T	C	COSM757	PIK3CA	c.1258T>C	p.C420R	8		●	●	11	9.5 - 12.5
178928092	A	G	COSM1420828	PIK3CA	c.1370A>G	p.N457S	8			●
178936074	C	G	COSM759	PIK3CA	c.1616C>G	p.P539R	10		●	●	5.4	5.2 - 5.6
178936082	G	A	COSM760	PIK3CA	c.1624G>A	p.E542K	10		●	●
178936091	G	A	COSM763	PIK3CA	c.1633G>A	p.E545K	10		●	●
178936098	A	G	COSM1420865	PIK3CA	c.1640A>G	p.E547G	10		●	●
178938860	A	C	COSM778	PIK3CA	c.2102A>C	p.H701P	14		●	●
178947827	G	T	COSM769	PIK3CA	c.2702G>T	p.C901F	19	●	●	●
178947850	T	C	COSM770	PIK3CA	c.2725T>C	p.F909L	19		●	●
178952055	A	G	COSM328026	PIK3CA	c.3110A>G	p.E1037G	21		●	●
178952085	A	G	COSM775	PIK3CA	c.3140A>G	p.H1047R	21		●	●
43609096	T	C	COSM29803	RET	c.1852T>C	p.C618R	10	●		●	11	0.4
43609102	T	C	COSM29804	RET	c.1858T>C	p.C620R	10	●		●
43609942	GAGCTGTGCCGCA	AGCT	COSM1048	RET	c.1894_1906>AGCT	p.E632_T636>SS	11			●
43609990	G	A	COSM1223553	RET	c.1942G>A	p.V648I	11			●
43613840	G	C	COSM21338	RET	c.2304G>C	p.E768D	13	●		●
43615568	GC	TT	COSM977	RET	c.2647_2648GC>TT	p.A883F	15	●		●
43615622	G	A	COSM963	RET	c.2701G>A	p.E901K	15			●
43617416	T	C	COSM965	RET	c.2753T>C	p.M918T	16	●		●
128846398	C	T	COSM216037	SMO	c.1234C>T	p.L412F	6		●	●	5.4	0.8
128850341	G	T	COSM13146	SMO	c.1604G>T	p.W535L	9		●	●
