# Supplementary material for: Validation of the Oncomine™ focus panel for next-generation sequencing of clinical tumour samples
Source: Virchows Arch. 2018 Aug 13;473(4):489–503. doi: 10.1007/s00428-018-2411-4 (PMC6182325; doi:10.1007/s00428-018-2411-4)
Supplement: Supplementary file 3 — Robustness (XLSX 23 kb) [file 428_2018_2411_MOESM3_ESM.xlsx]

## Sheet: Sheet1
Acrometrix Hotspot Control - Targeted variants					IonReporter Analysis				NextGene Analysis
Gene	Mutation CDS	Mutation AA	Mutation Type	Target Frequency	1	2	3	4	1	2	3	4
NRAS	c.182A>G	p.Q61R	SNV	5-15%
	c.174A>G	p.T58T	SNV
	c.52G>A	p.A18T	SNV
	c.35G>A	p.G12D	SNV
	c.29G>A	p.G10E	SNV
ALK	c.3824G>A	p.R1275Q	SNV
	c.3522C>A	p.F1174L	SNV
IDH1	c.395G>A	p.R132H	SNV
	c.388A>G	p.I130V	SNV
	c.367G>A	p.G123R	SNV
CTNNB1	c.98C>G	p.S33C	SNV
	c.110C>T	p.S37F	SNV
	c.121A>G	p.T41A	SNV
	c.134C>T	p.S45F	SNV
PIK3CA	c.93A>G	p.I31M	SNV
	c.180A>G	p.Q60Q	SNV
	c.971C>T	p.T324I	SNV
	c.1002C>T	p.L334L	SNV
	c.1035T>A	p.N345K	SNV
	c.1258T>C	p.C420R	SNV
	c.1370A>G	p.N457S	SNV
	c.1616C>G	p.P539R	SNV
	c.1624G>A	p.E542K	SNV
	c.1633G>A	p.E545K	SNV
	c.1640A>G	p.E547G	SNV
	c.2102A>C	p.H701P	SNV
	c.2702G>T	p.C901F	SNV
	c.2725T>C	p.F909L	SNV
	c.3110A>G	p.E1037G	SNV
	c.3140A>G	p.H1047R	SNV
FGFR3	c.746C>G	p.S249C	SNV
	c.753C>T	p.H251H	SNV
	c.1108G>T	p.G370C	SNV
	c.1138G>A	p.G380R	SNV
	c.1150T>C	p.F384L	SNV
	c.1172C>A	p.A391E	SNV
	c.1928A>G	p.H643R	SNV			●	●
	c.1948A>G	p.K650E	SNV
	c.1959A>G	p.T651T	SNV	genomic
	c.2089G>T	p.G697C	SNV	5-15%
PDGFRA	c.1698_1712del15	p.S566_E571>R	DEL		●			●
	c.1701A>G	p.P567P	SNV	genomic
	c.1743T>C	p.P581P	SNV	5-15%
	c.1977C>A	p.N659K	SNV
	c.2001A>G	p.S667S	SNV
	c.2517G>T	p.L839L	SNV
	c.2525A>T	p.D842V	SNV
	c.2544C>A	p.N848K	SNV
KIT	c.1509_1510insGCCTAT	p.Y503_F504insAY	INS
	c.1516T>C	p.F506L	SNV
	c.1526A>T	p.K509I	SNV
	c.1535A>G	p.N512S	SNV
	c.1588G>A	p.V530I	SNV
	c.1621A>C	p.M541L	SNV	genomic
	c.1698C>T	p.N566N	SNV	5-15%
	c.1727T>C	p.L576P	SNV
	c.1755C>T	p.P585P	SNV
	c.1924A>G	p.K642E	SNV
	c.1961T>C	p.V654A	SNV
	c.2410C>T	p.R804W	SNV
APC	c.4189_4190delGA	p.R1399fs*9	DEL	15-35%
	c.4216C>T	p.Q1406*	SNV
	c.4285C>T	p.Q1429*	SNV
EGFR	c.323G>A	p.R108K	SNV
	c.340G>A	p.E114K	SNV
	c.866C>T	p.A289V	SNV
	c.874G>T	p.V292L	SNV
	c.1793G>T	p.G598V	SNV
	c.2092G>A	p.A698T	SNV
	c.2156G>C	p.G719A	SNV
	c.2170G>A	p.G724S	SNV
	c.2197C>T	p.P733S	SNV
	c.2203G>A	p.G735S	SNV
	c.2222C>T	p.P741L	SNV
	c.2235_2249del15	p.E746_A750delELREA	DEL
	c.2293G>A	p.V765M	SNV
	c.2361G>A	p.Q787Q	SNV	genomic
	c.2375T>C	p.L792P	SNV	15-35%
	c.2485G>A	p.E829K	SNV
	c.2497T>G	p.L833V	SNV
	c.2504A>T	p.H835L	SNV
	c.2515G>A	p.A839T	SNV
	c.2573T>G	p.L858R	SNV
	c.2582T>A	p.L861Q	SNV
	c.2588G>A	p.G863D	SNV
MET	c.1124A>G	p.N375S	SNV
	c.3082+1G>A	p.?	SNV
	c.3336T>C	p.H1112H	SNV
	c.3370C>G	p.H1124D	SNV
	c.3757T>G	p.Y1253D	SNV						●
	c.3778G>T	p.G1260C	SNV						●
	c.3785A>G	p.K1262R	SNV
	c.3803T>C	p.M1268T	SNV
SMO	c.1234C>T	p.L412F	SNV
	c.1604G>T	p.W535L	SNV
BRAF	c.1799T>A	p.V600E	SNV
	c.1790T>G	p.L597R	SNV
	c.1781A>G	p.D594G	SNV
	c.1742A>G	p.N581S	SNV
	c.1391G>T	p.G464V	SNV
	c.1380A>G	p.G460G	SNV
	c.1359T>C	p.P453P	SNV
FGFR1	c.816C>T	p.N272N	SNV
JAK2	c.1849G>T	p.V617F	SNV
	c.1860C>A	p.D620E	SNV
GNAQ	c.679_681TGT>GCA	p.M227_F228>SI	MNV
	c.548G>A	p.R183Q	SNV
	c.523A>T	p.T175S	SNV
RET	c.1852T>C	p.C618R	SNV
	c.1858T>C	p.C620R	SNV
	c.1894_1906>AGCT	p.E632_T636>SS	Complex						●	●	●	●
	c.1942G>A	p.V648I	SNV
	c.2304G>C	p.E768D	SNV
	c.2307T>A	p.L769L	SNV	genomic
	c.2647_2648GC>TT	p.A883F	MNV	15-35%
	c.2701G>A	p.E901K	SNV
	c.2753T>C	p.M918T	SNV
FGFR2	c.1647T>A	p.N549K	SNV	5-15%
	c.1144T>C	p.C382R	SNV
	c.1124A>G	p.Y375C	SNV
	c.1108A>G	p.T370A	SNV
	c.755C>G	p.S252W	SNV
HRAS	c.182A>G	p.Q61R	SNV
	c.175G>A	p.A59T	SNV
	c.35G>T	p.G12V	SNV
KRAS	c.351A>C	p.K117N	SNV
	c.183A>C	p.Q61H	SNV
	c.175G>A	p.A59T	SNV
	c.111+1C>T	p.?	SNV
	c.104C>T	p.T35I	SNV
	c.35G>A	p.G12D	SNV
	c.24A>G	p.V8V	SNV
AKT1	c.49G>A	p.E17K	SNV
MAP2K1	c.171G>T	p.K57N	SNV
	c.199G>A	p.D67N	SNV
IDH2	c.515G>A	p.R172K	SNV
	c.474A>G	p.P158P	SNV		●
	c.419G>A	p.R140Q	SNV
ERBB2	c.2264T>C	p.L755S	SNV
	c.2305G>T	p.D769Y	SNV
	c.2324_2325ins12	p.A775_G776insYVMA	INS
	c.2524G>A	p.V842I	SNV
	c.2570A>G	p.N857S	SNV
	c.2632C>T	p.H878Y	SNV
GNA11	c.547C>T	p.R183C	SNV
	c.626A>T	p.Q209L	SNV
False negatives					2	1	1	1	3	1	1	1
Sensitivity (%)					98.6301	99.3151	99.3151	99.3151	98.6301	99.3151	99.3151	99.3151
					Key
						Correct variant identified (IonReporter™ software)
						Correct variant identified (NextGENe software)
					●	False negative identified
