# Supplementary material for: Validation of the Oncomine™ focus panel for next-generation sequencing of clinical tumour samples
Source: Virchows Arch. 2018 Aug 13;473(4):489–503. doi: 10.1007/s00428-018-2411-4 (PMC6182325; doi:10.1007/s00428-018-2411-4)
Supplement: Supplementary file 4 — Variation (XLSX 42 kb) [file 428_2018_2411_MOESM4_ESM.xlsx]

## Sheet: Sheet1
● Low quality sequencing			0.0275								0.054								0.11
			1		2		3		Variant average observed VAF (%)	Deviation of observed VAF from expected (%)	1		2		3		Variant average observed VAF (%)	Deviation of observed VAF from expected (%)	1		2		3		Variant average observed VAF (%)	Deviation of observed VAF from expected (%)
Gene	Mutation CDS	Mutation AA	CALL	VAF	CALL	VAF	CALL	VAF			CALL	VAF	CALL	VAF	CALL	VAF			CALL	VAF	CALL	VAF	CALL	VAF
AKT1	c.49G>A	p.E17K		1.22951		2.28471		2.55474	2.02299	-0.727012		4.69136	●	3.87097	●	3.21932	*			7.9698		7.87191		7.45968	7.76713	-3.23287
ALK	c.3824G>A	p.R1275Q		4.55556	●	3.53728		2.80475				8.41837		7.44081		7.82396	7.89438	2.49438		15.9021		13.9597		14.9362	14.9327	3.93271
ALK	c.3522C>A	p.F1174L	●	3.43891	●	3.93343	●	3.71747				5.7508		6.64137		7.10945	6.50054	1.10054		12.7145		13.3845		12.8196	12.9729	1.97286
APC	c.4189_4190delGA	p.R1399fs*9
APC	c.4216C>T	p.Q1406*										6.45161		6.7		5.42888	6.1935	0.793498		7.8265		7.01686		7.61575	7.48637	-3.51363
APC	c.4285C>T	p.Q1429*										5.15464		5.69358			5.42411	0.0241105		7.07411		6.54093		6.25559	6.62354	-4.37646
BRAF	c.1799T>A	p.V600E		2.68873	●	3.51852	●	2.96827				9.20771		4.76654		8.04989	7.34138	1.94138		12.9747		13.1		11.9641	12.6796	1.67961
BRAF	c.1790T>G	p.L597R		2.6749	●	3.51201	●	3.03644				9.11983		4.72517		7.96857	7.27119	1.87119		12.9775		13.0396		11.8636	12.6269	1.62689
BRAF	c.1781A>G	p.D594G	●	2.57998	●	3.50554	●	3.03337				9.11983		4.71607		7.95964	7.26518	1.86518		12.9775		13.0531		12.0375	12.6894	1.68936
BRAF	c.1742A>G	p.N581S										8.9852		4.88506		8.06271	7.31099	1.91099		12.9485		13.0282		12.2249	12.7339	1.73388
BRAF	c.1391G>T	p.G464V										7.2493		6.67377		6.92724	6.9501	1.5501		12.7838		12.0225		11.4208	12.0757	1.07569
BRAF	c.1380A>G	p.G460G										7.48272		6.82716		7.20189	7.17059	1.77059		13.2268		12.1597		11.6614	12.3493	1.3493
BRAF	c.1359T>C	p.P453P										7.43464		6.66907		6.87893	6.99421	1.59421		12.9519		12.0958		11.4672	12.1716	1.17163
CTNNB1	c.98C>G	p.S33C		1.6835			●	2.67062				4.9505		5.6701		6.03015	5.55025	0.15025		10.4082		8.58676		11.3173	10.1041	-0.89594
CTNNB1	c.110C>T	p.S37F		1.67785		1.58228	●	2.65487				5.41872		5.72917		6.03015	5.72601	0.326012		10.041		8.40787		11.3806	9.94315	-1.05685
CTNNB1	c.121A>G	p.T41A		1.67785		1.59744	●	2.97619				4.9505		5.75916		5.61224	5.44063	0.0406341		10.3306		8.76565		11.3806	10.1589	-0.841057
CTNNB1	c.134C>T	p.S45F		1.70648		1.61812	●	2.71084			●	4.52261		5.75916		5.78947	5.35708	-0.042917		10.3306		8.52995		11.1954	10.0187	-0.981343
EGFR	c.323G>A	p.R108K		2.22017		2.88779		2.18579	2.43125	-0.318751		6.74916		6.47482		7.49747	6.90715	1.50715		10.2148		11.5254		10.8232	10.8545	-0.145544
EGFR	c.340G>A	p.E114K										6.59841		6.55141		7.35444	6.83475	1.43475		10.2769		11.5573		10.9166	10.9169	-0.0830774
EGFR	c.866C>T	p.A289V		2.55517	●	3.17613		2.80665				8.92086		7.30337		8.7574	8.32721	2.92721		11.7363		11.4398		12.584	11.92	0.92002
EGFR	c.874G>T	p.V292L										8.85714		7.30337		8.84434	8.33495	2.93495		11.5942		11.3913		12.4664	11.8173	0.817292
EGFR	c.1793G>T	p.G598V		2.9676	●	2.91579	●	2.78531				8.55819		7.33032		8.15149	8.01333	2.61333		12.1469		11.7551		11.2673	11.7231	0.723087
EGFR	c.2092G>A	p.A698T		5.26316								10.0629		11.2948		10.9718	10.7765	5.37648		14.1807		12.9845		15.6825	14.2825	3.28255
EGFR	c.2156G>C	p.G719A		5.21921	●	3.3389	●	3.59712				10.7937		11.3889		11.25	11.1442	5.74418		14.1339		13.0224		16.1034	14.4199	3.41988
EGFR	c.2170G>A	p.G724S		5.24109								10.4101		11.7318		11.215	11.119	5.71896		14.1176		13.215		16.1128	14.4818	3.48181
EGFR	c.2197C>T	p.P733S										8.39161		8.78906		8.05223	8.41097	3.01097		11.7464		11.5832		11.5166	11.6154	0.615378
EGFR	c.2203G>A	p.G735S										8.53801		8.88672		7.95207	8.45893	3.05893		11.7586		11.5298		11.491	11.5931	0.593132
EGFR	c.2222C>T	p.P741L										8.30409		8.78049		8.20569	8.43009	3.03009		11.6606		11.4452		11.5074	11.5377	0.537735
EGFR	c.2235_2249del15	p.E746_A750delELREA		2.079	●	3.04387		2.5759				8.40336		8.90891		8.38052	8.56426	3.16426		11.333		11.4246		11.444	11.4005	0.400529
EGFR	c.2293G>A	p.V765M										8.13648		8.02998		9.30481	8.49042	3.09042		13.0695		14.5649		12.641	13.4251	2.42515
EGFR	c.2375T>C	p.L792P										8.78378		7.86268		9.39597	8.68081	3.28081		13.0435		14.7424		12.476	13.4206	2.42062
EGFR	c.2485G>A	p.E829K
EGFR	c.2497T>G	p.L833V
EGFR	c.2504A>T	p.H835L
EGFR	c.2515G>A	p.A839T
EGFR	c.2573T>G	p.L858R		1.0333		1.13825		1.19017	1.12057	-1.62943		2.6987		2.75689	●	2.88237	2.79053	-2.60947		3.38037		3.9782		3.51752	3.62536	-7.37464
EGFR	c.2582T>A	p.L861Q		0.97645		1.13502		1.1874	1.09962	-1.65038		2.66746		2.74863	●	2.87267	2.77006	-2.62994		3.37927		3.99019	●	3.50877	3.62608	-7.37392
EGFR	c.2588G>A	p.G863D
ERBB2	c.2264T>C	p.L755S		1.50428		1.80498		1.85107	1.72011	-1.02989	●	3.7029		2.76435		4.1543	3.54052	-1.85948		8.24006		6.13465		8.07623	7.48365	-3.51635
ERBB2	c.2305G>T	p.D769Y		1.52813		1.95606		1.83816	1.77411	-0.975885	●	3.64708	●	2.96893		4.32111	3.64571	-1.75429		8.26987		6.43595		8.16699	7.62427	-3.37573
ERBB2	c.2324_2325ins12	p.A775_G776insYVMA		2.27618		2.8169		2.47718	2.52342	-0.22658		5.07961		4.25798		4.6133	4.6503	-0.749704		8.39274		9.66246		8.80182	8.95234	-2.04766
ERBB2	c.2524G>A	p.V842I		2.17949		2.75862		2.51762	2.48524	-0.264756		5.87349		4.7619		6.65845	5.76462	0.364615		9.14894		9.70874		8.71795	9.19187	-1.80813
ERBB2	c.2570A>G	p.N857S										6.14693				6.41184	6.27938	0.879382		9.18635		9.41909		8.69202	9.09915	-1.90085
ERBB2	c.2632C>T	p.H878Y										5.80357				6.05327	5.92842	0.52842		9.11917		9.40554		8.44664	8.99045	-2.00955
FGFR1	c.816C>T	p.N272N										6.1828		5.56793		6.25752	6.00275	0.602748		11.3488		9.42591		10.4312	10.402	-0.598013
FGFR2	c.1647T>A	p.N549K	●	3.35958	●	3.3517	●	3.5913				7.4347		6.41102		5.19645	6.34739	0.94739		14.209		14.2935		13.4632	13.9886	2.98859
FGFR2	c.1144T>C	p.C382R	●	3.62027	●	3.19149	●	3.52853				5.33981		6.39386		7.76965	6.50111	1.10111		12.659		13.9185		13.7842	13.4539	2.4539
FGFR2	c.1124A>G	p.Y375C	●	3.86473	●	3.12722	●	3.68144				5.21236		6.25536		7.57991	6.34921	0.949207		12.5144		13.9105		13.6646	13.3632	2.36317
FGFR2	c.1108A>G	p.T370A										5.29865		6.44884		7.60073	6.44941	1.04941		12.9032		13.3562		13.147	13.1355	2.13546
FGFR2	c.755C>G	p.S252W		2.66667	●	3.34821		4.53431				10.0885		8.87417		7.44526	8.80264	3.40264		14.5413		13.943		12.7717	13.752	2.75201
FGFR3	c.746C>G	p.S249C		1.43541		1.93261		2.05927	1.80909	-0.940907		3.93375	●	3.76593	●	3.65854	*			6.78873		7.98005		6.66824	7.14568	-3.85432
FGFR3	c.753C>T	p.H251H																		7.09859		8.32391		7.23233	7.55161	-3.44839
FGFR3	c.1108G>T	p.G370C	●	4.10448	●	2.89855	●	3.10345				5.82011	●	3.47826	●	4.52261	*			8.31826		8.81864		9.22099	8.78596	-2.21404
FGFR3	c.1138G>A	p.G380R	●	4.11985	●	2.90909	●	3.125				5.85106	●	3.50877		4.97512	5.41309	0.0130941		8.48375		9.2437		9.26518	8.99754	-2.00246
FGFR3	c.1150T>C	p.F384L										5.82011					5.82011	0.420106		8.58676		9.0312		9.47867	9.03221	-1.96779
FGFR3	c.1172C>A	p.A391E	●	4.08922	●	2.80702	●	3.09278				4.83871	●	3.4632		5.02513	4.24416	-1.15584		8.24373		8.91089		9.04762	8.73408	-2.26592
FGFR3	c.1928A>G	p.H643R																				6.47359		6.08696	6.28028	-4.71972
FGFR3	c.1948A>G	p.K650E	●	2.51572	●	2.08729	●	1.42631			●	2.8133	●	2.56959	●	2.47423	*		●	6.43939		6.56997		6.01449	6.34128	-4.65872
FGFR3	c.2089G>T	p.G697C		2.6484	●	3.82263	●	2.91734				5.8		4.19815	●	3.18761	4.49381	-0.906193		8.79556		8.46841		7.87598	8.37998	-2.62002
GNA11	c.547C>T	p.R183C		2.54154		2.79232		2.5177	2.61719	-0.132811		6.78952		5.60748		5.02984	5.80895	0.408946		9.82752		9.8725		8.90457	9.53486	-1.46514
GNA11	c.626A>T	p.Q209L		2.10526		1.49673		1.38067	1.66089	-1.08911		1.89573	●	3.87409	●	3.56633	*			5.23098		4.09165		6.02876	5.11713	-5.88287
GNAQ	c.679_681TGT>GCA	p.M227_F228>SI
GNAQ	c.548G>A	p.R183Q		2.50272		1.56107		2.49501	2.18627	-0.563735		4.3956		5.24194		4.43131	4.68962	-0.710382		8.41731		9.66651		9.11933	9.06772	-1.93228
GNAQ	c.523A>T	p.T175S												5.22788			5.22788	-0.172118		8.4316		9.81625		9.13811	9.12865	-1.87135
HRAS	c.182A>G	p.Q61R		2.14876		1.95059		1.45695	1.8521	-0.8979		4.32802	●	3.78657	●	2.73723	*			7.1028		5.55556		5.62552	6.09463	-4.90537
HRAS	c.175G>A	p.A59T										6.69643		5.27211		5.05415	5.67423	0.27423		12.0493		11.4223		12.7329	12.0681	1.06814
HRAS	c.35G>T	p.G12V		2.8028		2.39868	●	2.98635			●	4.01949		5.03597	●	3.57542	*			6.68235		8.22511		6.83453	7.24733	-3.75267
IDH1	c.395G>A	p.R132H		4.22232		3.94432	●	3.47475				8.32927		7.28234		7.14601	7.58588	2.18588		14.0488		14.8201		13.5737	14.1475	3.14753
IDH1	c.388A>G	p.I130V										8.39398		7.47664		7.2967	7.72244	2.32244		14		14.8725		13.6132	14.1619	3.16192
IDH1	c.367G>A	p.G123R										8.47209		7.39681		7.19361	7.6875	2.2875		14.1503		14.8366		13.6131	14.2	3.20001
IDH2	c.515G>A	p.R172K		1.91606		2.31481		2.45473	2.22853	-0.521466		4.36137		4.0724		4.37678	4.27018	-1.12982		7.22433		8.47022		7.47231	7.72229	-3.27771
IDH2	c.474A>G	p.P158P																		7.17899		8.54392		7.49539	7.73944	-3.26056
IDH2	c.419G>A	p.R140Q		2.07156		2.21864		2.39274	2.22765	-0.522354		4.18251		4.03789		4.20124	4.14055	-1.25945		7.17445		8.26258		7.39563	7.61089	-3.38911
JAK2	c.1849G>T	p.V617F		2.57143		2.65604		2.70655	2.64467	-0.105325	●	3.64807	●	2.72374	●	3.31384				7.35418		8.39161		9.35412	8.36664	-2.63336
JAK2	c.1860C>A	p.D620E																		7.40741		8.40278		9.43257	8.41425	-2.58575
KIT	c.1509_1510insGCCTAT	p.Y503_F504insAY		2.56035		2.5974		2.04225	2.4	-0.349998		4.75687		5.10949		5.13369	5.00002	-0.399983		8.16233		9.00433		8.82609	8.66425	-2.33575
KIT	c.1516T>C	p.F506L										5.18519		5.76395		5.44872	5.46595	0.0659519		8.65998		9.06318		9.04325	8.92214	-2.07786
KIT	c.1526A>T	p.K509I										4.86258		5.23897		5.22388	5.10848	-0.291523		8.70953		9.56938		9.68164	9.32018	-1.67982
KIT	c.1535A>G	p.N512S										4.85232		5.32599		5.22388	5.13406	-0.265937		8.85845		9.60279		9.72101	9.39408	-1.60592
KIT	c.1588G>A	p.V530I										5.48087		5.32599		5.39054	5.39913	-0.000868379		8.32333		9.57107		9.11559	9.00333	-1.99667
KIT	c.1698C>T	p.N566N										4.36703		5.83475		5.38006	5.19395	-0.206054		8.17745		9.29654		8.77805	8.75068	-2.24932
KIT	c.1727T>C	p.L576P		2.66904	●	3.32492	●	3.60589				4.44664		6.16438		5.65623	5.42242	0.0224189		8.18943		9.83259		9.80446	9.27549	-1.72451
KIT	c.1755C>T	p.P585P												6.12339		5.53969	5.83154	0.43154		8.09748		9.7619		10.1342	9.33119	-1.66881
KIT	c.1924A>G	p.K642E	●	3.16265		2.25564	●	1.78571	2.40133	-0.348665		4.88722		4.57746		5.11811	4.86093	-0.539069		8.98473		7.81499		8.14815	8.31596	-2.68404
KIT	c.1961T>C	p.V654A	●	3.3033		2.52525		2.21914				4.97132		4.62633		5.12821	4.90862	-0.49138		8.86076		8.05802		8.73866	8.55248	-2.44752
KIT	c.2410C>T	p.R804W														5.05651	*			8.92397		8.70517		8.70091	8.77668	-2.22332
KRAS	c.351A>C	p.K117N	●	3.85941	●	3.81587		2.88336				6.21866		5.88768		6.93467	6.347	0.947003		13.3413		13.1828		13.1486	13.2242	2.22421
KRAS	c.183A>C	p.Q61H	●	3.1454	●	3.06069		3.00836				6.20364		6.24642		5.85209	6.10072	0.700717		12.269		13.3979		13.6516	13.1062	2.10615
KRAS	c.175G>A	p.A59T	●	3.25251	●	3.19539		3.05386				6.10738		6.20729		5.84082	6.05183	0.651831		12.4246		13.3926		13.6111	13.1428	2.14278
KRAS	c.111+1C>T	p.?										6.72727		6.01504		5.59937	6.11389	0.713893		11.2656		11.1477		12.0138	11.4757	0.475717
KRAS	c.104C>T	p.T35I										6.62432		6.00601		5.7571	6.12914	0.729141		11.2754		11.2161		12.0898	11.5271	0.52711
KRAS	c.35G>A	p.G12D	●	3.46741		2.42131		2.97767				6.71506		6.03514		5.72119	6.15713	0.757132		10.9921		10.823		11.9527	11.2559	0.255947
KRAS	c.24A>G	p.V8V										6.30137		6.01388		5.83942	6.05155	0.651555		10.9808		10.6639		11.9594	11.2014	0.201353
MAP2K1	c.171G>T	p.K57N	●	3.27381	●	4.15584	●	3.20856				5.55556		4.98442		4.67836	5.07278	-0.327219		13.3858		11.8164		9.24287	11.4817	0.481701
MAP2K1	c.199G>A	p.D67N										5.53746					*			13.4768		11.8049		9.28641	11.5227	0.522691
MET	c.1124A>G	p.N375S										7.79883		6.47799		7.2971	7.19131	1.79131		12.0317		11.0815		11.6267	11.58	0.579954
MET	c.3082+1G>A	p.?		2.65487		2.42697	●	3.11727				8.63268		8.85417		7.01657	8.16781	2.76781		12.4939		12.1709		13.2855	12.6501	1.65011
MET	c.3336T>C	p.H1112H										9.47897		8.69812		7.39157	8.52289	3.12289		12.8392		11.6185		13.3378	12.5985	1.59852
MET	c.3370C>G	p.H1124D										9.55928		8.35189		7.18954	8.36691	2.96691		12.8469		11.6286		13.3246	12.6	1.60001
MET	c.3757T>G	p.Y1253D		2.58922	●	3.06258	●	3.05899				7.89474		5.64585		7.00935	6.84998	1.44998		12.1716		10.9542		12.4071	11.8443	0.844293
MET	c.3778G>T	p.G1260C										7.91296		5.396		6.94577	6.75157	1.35157		12.2257		10.8589		12.4296	11.8381	0.838078
MET	c.3785A>G	p.K1262R										8.06773		5.45775		6.73077	6.75208	1.35208		12.3817		10.8995		12.2395	11.8402	0.84022
MET	c.3803T>C	p.M1268T		2.73185	●	3.01576	●	3.15142				8.07265		5.25378		7.2763	6.86758	1.46758		12.4601		10.9925		12.3938	11.9488	0.948805
NRAS	c.182A>G	p.Q61R	●	3.74238	●	3.84025		2.65638				9.43983		7.76965		9.07317	8.76089	3.36089		14.7433		13.7353		15.1289	14.5359	3.53585
NRAS	c.174A>G	p.T58T										9.38144		7.77676		9.17969	8.7793	3.3793		14.5616		13.7183		15.1085	14.4628	3.46278
NRAS	c.52G>A	p.A18T		5.79825								6.5762		6.89655		5.65134	6.3747	0.974698		12.6605		12.5602		13.374	12.8649	1.86489
NRAS	c.35G>A	p.G12D		5.3024	●	3.18283	●	3.82696				6.58037		6.82692		5.66038	6.35589	0.955889		12.8474		12.4146		13.2636	12.8419	1.84185
NRAS	c.29G>A	p.G10E		5.41667					*			6.71723		6.83349		5.86481	6.47184	1.07184		12.865		12.6092		13.3753	12.9498	1.94981
PDGFRA	c.1743T>C	p.P581P												5.33333			*			9.82824		9.0604		9.55631	9.48165	-1.51835
PDGFRA	c.1977C>A	p.N659K	●	3.10127		2.64342		2.81863				5.09434		4.52204		5.06799	4.89479	-0.505212		9.14992		10.0682		9.5769	9.59833	-1.40167
PDGFRA	c.2001A>G	p.S667S										5.45455				5.15337	5.30396	-0.0960402		9.27931		10.0759		9.71867	9.69129	-1.30871
PDGFRA	c.2517G>T	p.L839L												5.0217		5.12821	5.07495	-0.325048		9.54117		9.44329		9.40815	9.4642	-1.5358
PDGFRA	c.2525A>T	p.D842V	●	3.15249		2.46839	●	3.21733				4.2328		4.86556		5.07726	4.72521	-0.674792		9.44045		9.70612		9.26194	9.4695	-1.5305
PDGFRA	c.2544C>A	p.N848K												4.91599		4.87455	4.89527	-0.504728		9.24699		9.45026		9.20022	9.29916	-1.70084
PIK3CA	c.93A>G	p.I31M										6.93642		5.91824		6.51421	6.45629	1.05629		12.9422		12.8196		12.2505	12.6707	1.67074
PIK3CA	c.180A>G	p.Q60Q										6.64675		6.08974		6.51537	6.41729	1.01729		12.9185		12.8225		11.9623	12.5678	1.56775
PIK3CA	c.971C>T	p.T324I										6.70701		6.45016		6.35	6.50239	1.10239		10.313		10.6655		10.201	10.3931	-0.606854
PIK3CA	c.1002C>T	p.L334L										6.59395		6.43739		6.31424	6.44853	1.04853		10.3919		10.6711		10.106	10.3897	-0.61032
PIK3CA	c.1035T>A	p.N345K		2.15703	●	3.15749		2.68166				5.93472		5.69676		5.09305	5.57484	0.17484		9.73764		9.39673		8.63007	9.25481	-1.74519
PIK3CA	c.1258T>C	p.C420R	●	3.58637	●	3.60853	●	3.2596				6.56566		6.27353		7.34581	6.72833	1.32833		12.4208		11.3536		12.2481	12.0075	1.00748
PIK3CA	c.1370A>G	p.N457S		5.46218					*			9.09091				11.5854	10.3381	4.93814		12.844		16.6667		12.8492	14.12	3.11996
PIK3CA	c.1616C>G	p.P539R	●	3.34076			●	3.05587				6.74429		6.90613		6.79923	6.81655	1.41655		11.9851		11.4998		11.0549	11.5133	0.513261
PIK3CA	c.1624G>A	p.E542K	●	3.37855	●	3.35147	●	3.07938				6.81019		6.9994		6.95485	6.92148	1.52148		12.0598		11.584		11.3023	11.6487	0.648686
PIK3CA	c.1633G>A	p.E545K	●	3.33983	●	3.40591	●	3.05962				6.7406		6.97172		6.81962	6.84398	1.44398		12.0401		11.6132		11.3844	11.6793	0.679251
PIK3CA	c.1640A>G	p.E547G	●	3.42399	●	3.45568	●	3.39589				6.82609		7.10799		7.05222	6.99543	1.59543		12.052		11.8056		11.4787	11.7787	0.778741
PIK3CA	c.2102A>C	p.H701P	●	3.07503		2.7838		3.03712				6.93287		7.2447		6.15648	6.77801	1.37801		11.9283		12.2654		12.4195	12.2044	1.2044
PIK3CA	c.2702G>T	p.C901F		2.86048		2.86263		3.04022	2.92111	0.171108		6.15511		6.27994		5.84377	6.09294	0.692938		12.0719		11.6442		11.9053	11.8738	0.873768
PIK3CA	c.2725T>C	p.F909L										6.36215		6.36123		5.91962	6.21434	0.814336		12.0351		11.6316		11.9991	11.8886	0.888591
PIK3CA	c.3110A>G	p.E1037G										7.74487		7.22279		5.33049	6.76605	1.36605		12.2777		12.2068		11.3795	11.9547	0.954658
PIK3CA	c.3140A>G	p.H1047R	●	3.63423	●	3.14286		2.14133				7.98611		7.48441		5.42888	6.96647	1.56647		12.4408		12.3114		11.5406	12.0976	1.09758
RET	c.1852T>C	p.C618R		1.89036		1.3913		1.49502	1.59223	-1.15777	●	3.44828	●	2.75049	●	3.20641	*			8.76736		8.33333		6.79682	7.96584	-3.03416
RET	c.1858T>C	p.C620R		2.06767		1.37931		1.63934	1.69544	-1.05456	●	3.45622	●	2.72904	●	3.19361	*			8.42648		8.25243		6.70029	7.79307	-3.20693
RET	c.1894_1906>AGCT	p.E632_T636>SS																		0		0		0	0	-11
RET	c.1942G>A	p.V648I																		9.33333		9.72447		6.76692	8.60824	-2.39176
RET	c.2304G>C	p.E768D		1.62297		1.49733		2.05066	1.72365	-1.02635	●	2.97619		2.53333	●	4.07876	*			7.4356		7.79838		7.91516	7.71638	-3.28362
RET	c.2647_2648GC>TT	p.A883F		2.3988		2.22772		1.79949	2.142	-0.607997		4.72973	●	2.67857	●	3.92157	*			8.03698		7.51971		6.62291	7.3932	-3.6068
RET	c.2701G>A	p.E901K						7.38255	7.38255	4.63255		4.86111					*			8.44444		7.61485		6.89433	7.65121	-3.34879
RET	c.2753T>C	p.M918T		1.43076		1.36865		2.10372	1.63438	-1.11562	●	3.55161		4.44015	●	3.51058	*			7.06619		7.24524		7.75325	7.3549	-3.6451
SMO	c.1234C>T	p.L412F		2.17391	●	3.5461	●	3.32103				5.6338		6.25		8.28877	6.72419	1.32419		13.0746		12.5914		10.8513	12.1724	1.17241
SMO	c.1604G>T	p.W535L	●	3.95137		2.0915	●	2.91667				8.29187		7.1885		6.65584	7.37874	1.97874		12.6547		13.7786		12.8468	13.0934	2.09338
		Low quality (●) sequencing was not included in average calculations
		*	Insufficient data to derive average observed VAF
